# Supplementary material for: The Impact of Protective Face Coverings on Acoustic Markers in Voice: A Systematic Review and Meta-Analysis
Source: J Clin Med. 2023 Sep 12;12(18):5922. doi: 10.3390/jcm12185922 (PMC10531748; doi:10.3390/jcm12185922)
Supplement: Supplementary file 1 [file jcm-12-05922-s001.zip]

Archive with 1 entries (1 files):
- jcm-2585158-supplementary.pdf
